# Supplementary material for: hnRNPs: roles in neurodevelopment and implication for brain disorders
Source: Front Mol Neurosci. 2024 Jul 17;17:1411639. doi: 10.3389/fnmol.2024.1411639 (PMC11288931; doi:10.3389/fnmol.2024.1411639)
Supplement: Supplementary file 1 [file Table_1.xlsx]

## Sheet: Table 1
Table 1: Table of transcript (Ensembl Transcrit number) and protein (NP number) reference numbers used for sequence comparison for each hnRNPs.
hnRNP families	members	Ensembl transcrit number	NCBI protein reference sequence
hnRNP-A/B family	HNRNPA0	ENST00000314940.6	NP_006796.1
	HNRNPA1	ENST00000547566.5	NP_112420.1
	HNRNPA1L1	ENST00000631770.1	N/A
	HNRNPA1L2	ENST00000357495.3	NP_001376249.1
	HNRNPA2B1	ENST00000356674.7	NP_112533.1
	HNRNPA3	ENST00000411529.6	NP_919223.1
hnRNP-C family	HNRNPC	ENST00000553300.5	NP_004491.2
	HNRNPCL1	ENST00000317869.6	NP_001013653.1
	HNRNPCL2	ENST00000621994.2	NP_001130033.3
	HNRNPCL3	ENST00000617807.2	NP_001369287.1
	HNRNPCL4	ENST00000323770.7	NP_001289480.1
	(HNRNPCL3) RALYL	ENST00000517638.5	NP_001093861.1
	(HNRNPUCL2) RALY	ENST00000246194.7	NP_057951.1
hnRNP-D family	HNRNPAB	ENST00000358344.7	NP_112556.2
	HNRNPD (AUF1)	ENST00000353341.8	NP_002129.2
	HNRNPDL	ENST00000602300.5	NP_112740.1
hnRNP-E family	(HNRNPE1) PCBP1	ENST00000303577.6	NP_006187.2
	(HNRNPE2) PCBP2	ENST00000546463.5	NP_114366.1
	(HNRNPE3) PCBP3	ENST00000400309.5	NP_001369207.1
	(HNRNPE4) PCBP4	ENST00000322099.11	NP_127503.1
hnRNP-F/H family	HNRNPF	ENST00000337970.7	NP_004957.1
	GRSF1	ENST00000545193.5	NP_002083.4
	HNRNPH1	ENST00000442819.6	NP_005511.1
	HNRNPH2	ENST00000316594.5	NP_062543.1
	HNRNPH3	ENST00000265866.11	NP_036339.1
hnRNP-G family	HNRNPG (RBMX)	ENST00000320676.11	NP_002130.2
	RBMX2	ENST00000305536.10	NP_057108.2
	RBMXL1	ENST00000321792.5	NP_062556.2
	RBMY1A1	ENST00000303902.9	NP_005049.1
	HNRNPGT (RBMXL2)	ENST00000306904.6	NP_055284.3
hnRNP-I family	(HNRNPI) PTBP1	ENST00000349038.8	NP_114368.1
	PTBP2	ENST00000426398.2	NP_001287915.1
	ROD1/PTBP3	ENST00000334318.10	NP_001157262.1
hnRNP-K family	HNRNPK	ENST00000376281.8	NP_002131.2
hnRNP-L family	HNRNPL	ENST00000600873.5	NP_001005335.1
	HNRNPLL	ENST00000409636.5	NP_001136122.1
hnRNP-M family	HNRNPM	ENST00000325495.8	NP_112480.2
	MYEF2	ENST00000560530.5	NP_057216.3
hnRNP-P family	(HNRNP2) FUS	ENST00000380244.7	NP_001164105.1
hnRNP-Q family	(HNRNPQ) SYNCRIP	ENST00000369622.7	NP_006363.4
hnRNP-R family	HNRNPR	ENST00000302271.10	NP_005817.1
hnRNP-U family	HNRNPU (SAF-A)	ENST00000638716.1	NP_114032.2
	HNRNPUL1	ENST00000352456.7	NP_008971.2
	HNRNPUL2	ENST00000301785.5	NP_001073027.1
