# Supplementary material for: hnRNPs: roles in neurodevelopment and implication for brain disorders
Source: Front Mol Neurosci. 2024 Jul 17;17:1411639. doi: 10.3389/fnmol.2024.1411639 (PMC11288931; doi:10.3389/fnmol.2024.1411639)
Supplement: Supplementary file 2 [file Table_2.xlsx]

## Sheet: Table 2
Table 2: A. Matrix of percentage identity between members of hnRNP families.
hnRNP families	members
hnRNP-A/B family		HNRNPA0	HNRNPA1	HNRNPA1L1	HNRNPA1L2	HNRNPA2B1	HNRNPA3
	HNRNPA0	100
	HNRNPA1	56.36	100
	HNRNPA1L1	N/A	N/A	100
	HNRNPA1L2	54.95	96.88	N/A	100
	HNRNPA2B1	53.87	68.22	N/A	66.45	100
	HNRNPA3	58.36	76.84	N/A	76.30	70.14	100
hnRNP-C family		HNRNPC	HNRNPCL1	HNRNPCL2	HNRNPCL3	HNRNPCL4	RALYL	RALY
	HNRNPC	100
	HNRNPCL1	90.78	100
	HNRNPCL2	88.40	96.25	100
	HNRNPCL3	88.40	93.52	92.15	100
	HNRNPCL4	88.40	93.52	92.15	100.00	100
	RALYL	56.02	50.75	50.75	51.13	51.13	100
	RALY	47.48	44.24	43.17	43.53	43.53	57.93	100
hnRNP-D family		HNRNPAB	HNRNPD	HNRNPDL
	HNRNPAB	100
	HNRNPD	66.42	100
	HNRNPDL	60.00	60.71	100
hnRNP-E family		PCBP1	PCBP2	PCBP3	PCBP4
	PCBP1	100
	PCBP2	84.05	100
	PCBP3	71.73	78.85	100
	PCBP4	58.01	59.55	60.38	100
hnRNP-F/H family		HNRNPF	GRSF1	HNRNPH1	HNRNPH2	HNRNPH3
	HNRNPF	100
	GRSF1	43.49	100
	HNRNPH1	77.78	45.43	100
	HNRNPH2	75.36	44.54	96.21	100
	HNRNPH3	60.13	45.45	64.46	64.76	100
hnRNP-G family		RBMX	RBMX2	RBMXL1	RBMY	RBMXL2
	RBMX	100
	RBMX2	25.56	100
	RBMXL1	95.38	24.66	100
	RBMY1A1	60.94	24.63	58.75	100
	RBMXL2	74.94	25.45	70.73	48.69	100
hnRNP-I family		PTBP1	PTBP2	PTBP3
	PTBP1	100
	PTBP2	76.38	100
	PTBP3	78.24	72.43	100								1
hnRNP-L family		HNRNPL	HNRNPLL
	HNRNPL	100
	HNRNPLL	58.74	100
hnRNP-M family		HNRNPM	MYEF2
	HNRNPM	100
	MYEF2	57.01	100
hnRNP-U family		HNRNPU	HNRNPUL1	HNRNPUL2
	HNRNPU	100
	HNRNPUL1	50.76	100
	HNRNPUL2	44.57	44.00	100
		hnRNP-Q family	hnRNP-R family
		HNRNPQ	HNRNPR
hnRNP-Q family	HNRNPQ	100
hnRNP-R family	HNRNPR	82.10	100
